# Supplementary material for: On-Pump vs Off-Pump coronary artery bypass surgery in atrial fibrillation. Analysis from the polish national registry of cardiac surgery procedures (KROK)
Source: PLoS One. 2020 Apr 22;15(4):e0231950. doi: 10.1371/journal.pone.0231950 (PMC7176119; doi:10.1371/journal.pone.0231950)
Supplement: S1 File — (XLSX) [file pone.0231950.s004.xlsx]

## Sheet: Sheet1
OPCAB=1; CABG=0	DIED	FOLLOW-UP (Y)
0	1	0
0	1	0
0	1	0
0	1	0
1	1	0
0	1	0
0	1	0
1	1	0
0	1	0
0	1	0
1	1	0
0	1	0
0	1	0
1	1	0
0	1	0
0	1	0
0	1	0
1	1	0
0	1	0
1	1	0
1	1	0
1	1	0
1	1	0
1	1	0
0	1	0
0	1	0
0	1	0
1	1	0
1	1	0
1	1	0
0	1	0
0	1	0
0	1	0
0	1	0
1	1	1.90259e-05
0	1	0.000380518
0	1	0.000437595
1	1	0.000523212
1	1	0.000542237
0	1	0.000570776
0	1	0.000580289
0	1	0.000589802
1	1	0.000827626
0	1	0.00087519
0	1	0.00097032
1	1	0.0010274
1	1	0.0010274
0	1	0.00106545
0	1	0.00106545
1	1	0.00119863
1	1	0.00119863
1	1	0.00126522
0	1	0.00126522
0	1	0.00142694
1	1	0.00147641
1	1	0.00148402
1	1	0.00163623
0	1	0.00168379
1	1	0.0016933
1	1	0.00171233
0	1	0.00175989
0	1	0.00176941
0	1	0.00176941
0	1	0.00184551
0	1	0.00188166
0	1	0.00188356
0	1	0.00189307
1	1	0.00197869
0	1	0.00205479
0	1	0.00261606
1	1	0.00273021
0	1	0.00275875
0	1	0.00286339
1	1	0.00313927
0	1	0.003164
1	1	0.0032344
0	1	0.00337709
1	1	0.00340563
0	1	0.00356735
1	1	0.00357686
1	1	0.00359589
1	1	0.00362443
0	1	0.00365297
0	1	0.00384703
0	1	0.0039003
0	1	0.00390982
1	1	0.00393836
0	1	0.00396689
0	1	0.00399543
0	1	0.00400495
0	1	0.00407154
0	1	0.00408105
0	1	0.00409056
0	1	0.00419521
0	1	0.00420472
0	1	0.00427131
1	1	0.00427892
1	1	0.0043379
1	1	0.0043379
0	1	0.004414
1	1	0.00443303
0	1	0.00444254
1	1	0.00445205
0	1	0.00445205
0	1	0.00445205
0	1	0.00448059
1	1	0.00450913
0	1	0.00450913
1	1	0.00450913
1	1	0.00456621
0	1	0.00456621
0	1	0.00456621
1	1	0.00456621
0	1	0.0046347
0	1	0.00468037
0	1	0.0048516
0	1	0.00546994
1	1	0.00547945
0	1	0.0060312
0	1	0.00627854
0	1	0.00628995
0	1	0.00630708
0	1	0.00639269
0	1	0.00639269
1	1	0.00639269
1	1	0.00644977
0	1	0.00650685
1	1	0.00655441
0	1	0.00656393
0	1	0.00658295
1	1	0.00661149
1	1	0.006621
0	1	0.00667808
0	1	0.00667808
1	1	0.00670662
1	1	0.00674467
1	1	0.00677321
0	1	0.00678272
1	1	0.00679224
0	1	0.00683029
0	1	0.00684932
1	1	0.00687785
0	1	0.00707763
0	1	0.0071328
1	1	0.0071347
0	1	0.00716324
1	1	0.00716324
1	1	0.00717275
1	1	0.00718227
0	1	0.00719178
1	1	0.00719178
1	1	0.00721081
0	1	0.00724886
0	1	0.0072774
0	1	0.00729642
0	1	0.00732496
0	1	0.00736301
0	1	0.00738204
1	1	0.00821918
0	1	0.00821918
0	1	0.00821918
0	1	0.00821918
1	1	0.00827626
1	1	0.00837139
1	1	0.00852359
1	1	0.00856164
1	1	0.0086758
1	1	0.0089707
1	1	0.00907534
0	1	0.00914193
1	1	0.00923706
0	1	0.00932268
0	1	0.00935122
1	1	0.00936073
1	1	0.00941781
0	1	0.00949391
0	1	0.00949391
0	1	0.00960807
0	1	0.00965563
1	1	0.00979833
0	1	0.00981735
0	1	0.00981735
1	1	0.00990297
1	1	0.00990297
0	1	0.00992199
1	1	0.00993151
0	1	0.00993151
1	1	0.00993151
1	1	0.00993151
0	1	0.00998858
1	1	0.00998858
0	1	0.0099981
1	1	0.0100361
0	1	0.0100457
1	1	0.0101027
1	1	0.0101027
1	1	0.0101027
0	1	0.0107021
0	1	0.0107782
1	1	0.0108162
1	1	0.0109589
1	1	0.0109589
0	1	0.0109589
1	1	0.0116629
1	1	0.0117009
0	1	0.011758
1	1	0.0118721
0	1	0.0120529
0	1	0.0121005
1	1	0.0121575
1	1	0.0121575
1	1	0.0121956
1	1	0.0122527
1	1	0.0122622
1	1	0.012481
0	1	0.0126427
0	1	0.0126712
0	1	0.0126712
1	1	0.0126712
0	1	0.0127283
0	1	0.0127854
1	1	0.0127854
0	1	0.0128139
0	1	0.0128234
1	1	0.0129091
0	1	0.0131088
1	1	0.0134703
1	1	0.0135845
1	1	0.0136986
0	1	0.0136986
0	1	0.0142694
1	1	0.0142979
1	1	0.0144216
1	1	0.0145548
0	1	0.0145833
1	1	0.0147451
0	1	0.0148212
0	1	0.0148973
0	1	0.0150114
0	1	0.0152397
0	1	0.0152968
0	1	0.015411
1	1	0.015411
0	1	0.015411
0	1	0.015411
1	1	0.0156202
0	1	0.0167333
1	1	0.0175228
0	1	0.0176941
1	1	0.0177892
0	1	0.0180936
0	1	0.0181697
1	1	0.0182648
0	1	0.0182648
1	1	0.0203767
1	1	0.0204243
0	1	0.0205479
1	1	0.0205479
1	1	0.0205765
1	1	0.0208238
0	1	0.0208999
1	1	0.0209189
1	1	0.0209285
0	1	0.0210046
1	1	0.0210046
0	1	0.0210141
0	1	0.0210616
1	1	0.0218607
0	1	0.0226408
1	1	0.0230594
1	1	0.0235255
1	1	0.0236111
0	1	0.0236872
0	1	0.0236872
0	1	0.0237728
1	1	0.0237728
1	1	0.0238014
0	1	0.0252473
1	1	0.0256849
1	1	0.0259132
1	1	0.0259513
1	1	0.0260274
0	1	0.0262557
1	1	0.0262557
0	1	0.0263128
0	1	0.0263889
0	1	0.026446
0	1	0.026484
0	1	0.026484
1	1	0.0284817
0	1	0.0285388
1	1	0.0285959
1	1	0.028691
0	1	0.0287481
0	1	0.0287957
0	1	0.0290811
1	1	0.0290849
0	1	0.0291286
0	1	0.0291286
1	1	0.0292237
0	1	0.0292237
1	1	0.0292808
0	1	0.0308219
0	1	0.03086
1	1	0.0312215
1	1	0.0312785
1	1	0.0313927
0	1	0.0315068
1	1	0.0315639
1	1	0.0318874
1	1	0.0320015
0	1	0.0332763
1	1	0.0335046
0	1	0.0338623
0	1	0.0338946
0	1	0.0339935
0	1	0.0341229
1	1	0.0343037
1	1	0.0343893
0	1	0.0346747
0	1	0.0347032
0	1	0.0347317
1	1	0.0359018
0	1	0.0360731
0	1	0.0365107
1	1	0.0366724
1	1	0.0367009
0	1	0.036758
0	1	0.0367865
1	1	0.0368721
1	1	0.0368817
1	1	0.0369197
1	1	0.0369958
0	1	0.0370909
0	1	0.03711
1	1	0.0372717
0	1	0.0373288
1	1	0.0374049
0	1	0.0374239
0	1	0.0374429
1	1	0.0374429
1	1	0.0375856
0	1	0.0399734
1	1	0.0400685
0	1	0.0401541
0	1	0.0402112
1	1	0.0414384
0	1	0.0416667
1	1	0.0427702
0	1	0.0428082
1	1	0.0428368
0	1	0.0429224
1	1	0.0429795
0	1	0.0446062
0	1	0.044863
0	1	0.0449486
0	1	0.0454471
1	1	0.0455004
1	1	0.0455479
0	1	0.0455955
1	1	0.0456811
1	1	0.0465944
0	1	0.0478881
1	1	0.0478881
0	1	0.0481773
1	1	0.0483447
0	1	0.0483447
0	1	0.0490868
0	1	0.049258
0	1	0.050333
0	1	0.0505518
1	1	0.0509132
1	1	0.0510845
0	1	0.0511416
1	1	0.0511416
1	1	0.0518836
0	1	0.0534247
1	1	0.0538813
1	1	0.0548706
1	1	0.0556887
0	1	0.0558219
1	1	0.0560312
1	1	0.0561416
1	1	0.0561739
1	1	0.0564307
1	1	0.0565068
1	1	0.0565449
0	1	0.0586568
1	1	0.058847
0	1	0.0589802
0	1	0.0591324
1	1	0.0592466
0	1	0.0593037
0	1	0.0593037
0	1	0.0593227
1	1	0.0606735
0	1	0.0615297
0	1	0.0615297
0	1	0.0619292
0	1	0.0641553
1	1	0.0642218
0	1	0.0642979
1	1	0.064336
1	1	0.0645643
1	1	0.0647165
0	1	0.0648116
0	1	0.065449
1	1	0.0654775
1	1	0.0657534
1	1	0.0666381
1	1	0.0668664
1	1	0.0670472
1	1	0.0670738
0	1	0.0670757
0	1	0.0675133
0	1	0.0675704
0	1	0.0681697
1	1	0.0690164
1	1	0.0697298
1	1	0.0703196
0	1	0.072032
1	1	0.0722603
1	1	0.07246
0	1	0.0726027
0	1	0.0730594
1	1	0.0730594
1	1	0.0739726
1	1	0.0748592
1	1	0.0749334
0	1	0.0756279
1	1	0.0756564
1	1	0.0756659
1	1	0.0756754
0	1	0.075742
1	1	0.075742
0	1	0.075761
0	1	0.0759132
1	1	0.0772831
1	1	0.0776826
1	1	0.0778634
1	1	0.0784817
0	1	0.0785388
0	1	0.0785388
1	1	0.0794521
0	1	0.0807648
1	1	0.0810597
0	1	0.0812024
0	1	0.0812785
1	1	0.0813356
1	1	0.0833238
0	1	0.0840183
0	1	0.0840183
0	1	0.0863299
1	1	0.0866438
1	1	0.0867199
0	1	0.0867295
1	1	0.086758
0	1	0.0889269
1	1	0.0895263
1	1	0.091562
0	1	0.0917713
0	1	0.0921233
1	1	0.0921423
0	1	0.0922089
1	1	0.0922374
1	1	0.0922755
0	1	0.0942542
1	1	0.0942922
0	1	0.0949962
0	1	0.0958904
1	1	0.0976503
1	1	0.0977169
1	1	0.0982116
1	1	0.0998097
1	1	0.100342
1	1	0.100457
0	1	0.103044
1	1	0.103253
0	1	0.103995
1	1	0.105194
0	1	0.105318
1	1	0.105879
0	1	0.105879
0	1	0.108115
1	1	0.108467
1	1	0.108543
1	1	0.108619
1	1	0.108704
0	1	0.111349
0	1	0.111358
0	1	0.111416
1	1	0.111473
1	1	0.113356
1	1	0.113927
0	1	0.114098
1	1	0.115068
1	1	0.116086
0	1	0.1164
0	1	0.116438
0	1	0.116505
0	1	0.119045
0	1	0.119597
0	1	0.119606
0	1	0.121442
0	1	0.121728
1	1	0.121861
0	1	0.122089
0	1	0.122279
0	1	0.122374
1	1	0.122403
0	1	0.124543
1	1	0.125067
1	1	0.125171
1	1	0.127055
1	1	0.127683
1	1	0.127711
0	1	0.127778
0	1	0.127806
1	1	0.130451
1	1	0.130479
1	1	0.130556
1	1	0.130651
0	1	0.132848
0	1	0.133447
1	1	0.135388
1	1	0.135578
1	1	0.13594
0	1	0.13613
1	1	0.136986
0	1	0.137757
1	1	0.138023
1	1	0.138565
1	1	0.138699
1	1	0.138813
0	1	0.139945
1	1	0.141039
1	1	0.143227
0	1	0.143836
0	1	0.144064
1	1	0.144226
0	1	0.144235
1	1	0.144292
1	1	0.144321
0	1	0.1457
1	1	0.146461
1	1	0.146946
1	1	0.147032
0	1	0.147032
0	1	0.14704
1	1	0.149715
0	1	0.149829
0	1	0.150685
1	1	0.154661
0	1	0.154833
0	1	0.154852
0	1	0.157848
1	1	0.157896
0	1	0.158038
0	1	0.159817
0	1	0.160093
0	1	0.160179
0	1	0.160674
0	1	0.162861
1	1	0.163014
0	1	0.163071
0	1	0.163213
0	1	0.163584
1	1	0.16562
0	1	0.16895
0	1	0.1707
1	1	0.17089
0	1	0.175658
0	1	0.176503
1	1	0.176598
1	1	0.176674
0	1	0.178729
1	1	0.179711
1	1	0.17989
0	1	0.181897
1	1	0.182059
1	1	0.182506
0	1	0.18262
0	1	0.184247
1	1	0.184627
1	1	0.1877
1	0	0.190249
0	1	0.19083
0	1	0.193208
1	1	0.193664
1	1	0.194521
1	1	0.195091
1	1	0.196284
0	1	0.196328
1	1	0.196347
0	1	0.198583
1	1	0.198602
1	0	0.201627
1	0	0.201636
0	1	0.201733
0	1	0.204024
0	0	0.204081
0	1	0.204395
0	1	0.204614
0	1	0.206012
1	0	0.206535
1	0	0.206773
0	0	0.207354
1	1	0.207354
0	0	0.209361
1	0	0.209627
1	1	0.209846
0	1	0.209989
0	1	0.210046
1	1	0.212158
0	1	0.212633
0	1	0.212643
1	1	0.215411
1	1	0.216667
0	0	0.218084
1	1	0.218084
0	1	0.218122
0	0	0.21816
1	1	0.218208
1	1	0.220871
0	1	0.22109
1	1	0.222298
1	0	0.223316
1	1	0.223678
0	1	0.223744
0	1	0.225704
1	1	0.22598
0	0	0.226322
1	1	0.226408
0	1	0.22657
1	1	0.236254
1	1	0.236672
1	1	0.236986
0	1	0.237253
1	1	0.237348
1	1	0.237386
0	1	0.237433
0	1	0.239954
1	1	0.240107
1	0	0.240135
0	1	0.240154
0	0	0.241657
0	1	0.242114
1	1	0.24218
0	1	0.246575
0	1	0.247755
0	0	0.248236
0	0	0.248259
1	1	0.248316
0	1	0.250628
0	1	0.250942
0	1	0.25097
1	1	0.253006
0	1	0.253767
1	1	0.253824
0	0	0.255965
1	1	0.255984
1	1	0.256393
0	0	0.259228
0	0	0.259266
1	1	0.260274
1	1	0.261187
0	0	0.261482
1	0	0.26464
1	1	0.26484
1	0	0.266895
0	0	0.267466
1	0	0.267523
0	1	0.269463
0	1	0.270148
1	1	0.270245
1	1	0.272489
1	1	0.275586
1	1	0.275704
1	1	0.275799
1	0	0.277645
0	0	0.277749
1	1	0.278368
1	0	0.278482
1	1	0.280365
1	0	0.281117
0	1	0.281183
1	1	0.283238
1	0	0.283514
1	1	0.283619
1	1	0.283847
0	0	0.283876
0	1	0.285607
1	1	0.285959
0	0	0.286178
1	1	0.29218
0	1	0.29218
0	1	0.294949
1	0	0.295034
0	0	0.296975
0	0	0.297471
1	0	0.297517
0	0	0.303073
0	1	0.303196
1	1	0.308305
1	1	0.308628
1	1	0.311387
1	1	0.313723
0	0	0.316039
0	1	0.316533
1	1	0.31692
1	1	0.319092
0	0	0.319482
0	1	0.321794
0	1	0.322184
0	1	0.322374
0	0	0.324391
1	1	0.327511
1	1	0.328767
1	1	0.330622
0	1	0.333305
1	1	0.335674
0	0	0.336025
0	1	0.338584
1	0	0.338661
1	1	0.33867
0	0	0.33867
1	1	0.338813
1	1	0.340982
0	0	0.340982
0	1	0.34335
0	0	0.344159
1	1	0.345738
0	0	0.348792
0	0	0.352378
1	0	0.352435
1	1	0.354585
1	1	0.357458
1	0	0.359028
0	0	0.360055
1	1	0.36054
1	0	0.362576
0	0	0.36329
0	1	0.366115
0	1	0.368037
0	1	0.368864
1	1	0.36894
0	1	0.371157
1	0	0.372603
0	0	0.373763
0	1	0.374068
1	1	0.374401
0	0	0.374429
1	1	0.377112
0	1	0.379842
1	1	0.384503
1	1	0.384675
1	1	0.385274
1	1	0.388014
1	1	0.38809
1	1	0.390856
0	0	0.392627
0	0	0.393189
0	0	0.396309
0	0	0.39726
1	1	0.397669
1	1	0.398402
0	1	0.39903
0	0	0.401874
0	0	0.40274
0	1	0.404538
1	1	0.404576
1	1	0.406678
1	1	0.409722
0	1	0.409817
1	0	0.409874
1	1	0.410046
1	1	0.412253
1	0	0.415126
	0	0.415192
1	1	0.415439
1	1	0.415525
1	0	0.415563
0	0	0.418217
1	1	0.419178
0	0	0.42012
0	0	0.420282
0	1	0.420434
1	1	0.42089
1	0	0.42089
1	1	0.42089
0	0	0.421005
1	0	0.421916
1	0	0.425723
0	0	0.428491
0	0	0.429005
1	1	0.429224
1	0	0.434151
1	0	0.434751
1	1	0.436663
1	1	0.437329
0	1	0.439802
1	0	0.441096
0	1	0.445472
0	0	0.44765
0	1	0.448002
1	1	0.450419
0	0	0.45118
0	0	0.453415
0	0	0.453767
0	1	0.453881
0	0	0.453929
0	0	0.454795
0	0	0.455917
0	1	0.456364
0	1	0.456507
1	0	0.457534
0	0	0.458771
1	1	0.458809
1	1	0.45886
	0	0.459247
1	1	0.459304
0	0	0.460274
1	1	0.465944
1	0	0.467114
0	0	0.468493
0	0	0.469492
1	1	0.469597
	0	0.470139
1	1	0.470263
1	0	0.471804
0	0	0.472279
0	0	0.47246
0	0	0.473097
0	0	0.475672
1	0	0.476712
1	0	0.477863
	0	0.478153
1	1	0.478444
1	0	0.480632
1	1	0.480708
1	0	0.481935
0	1	0.48632
0	1	0.486701
0	0	0.488879
1	0	0.488976
0	0	0.489441
1	1	0.489498
0	1	0.492123
0	1	0.494064
1	0	0.494397
1	0	0.494492
0	0	0.494796
1	1	0.49492
0	1	0.497146
1	1	0.498628
0	0	0.505146
1	1	0.505213
1	1	0.507991
0	0	0.508476
0	0	0.508676
1	0	0.510835
1	0	0.511244
0	0	0.511339
0	0	0.511416
1	0	0.511473
1	0	0.513014
1	1	0.513642
1	1	0.513756
1	0	0.514041
0	0	0.51406
0	0	0.514098
0	1	0.514127
0	0	0.514193
1	1	0.516115
0	0	0.516324
0	0	0.516486
0	0	0.516495
0	0	0.516762
1	0	0.516809
1	1	0.521613
1	0	0.524077
0	0	0.526893
0	0	0.527131
1	1	0.527464
0	0	0.527483
0	0	0.527911
0	0	0.52792
0	0	0.53047
0	1	0.53047
0	0	0.533238
0	0	0.533314
1	1	0.533396
0	0	0.534247
1	0	0.535388
0	1	0.535959
0	1	0.544115
0	0	0.544178
0	0	0.544178
1	0	0.546851
0	0	0.552093
0	0	0.552321
0	0	0.552435
1	0	0.5543
1	0	0.554519
1	0	0.555099
1	1	0.555127
1	0	0.555194
1	0	0.555289
0	1	0.560702
0	0	0.562576
0	0	0.562985
0	0	0.563261
1	0	0.563356
0	0	0.563489
0	0	0.565011
1	1	0.565934
1	1	0.56602
0	0	0.566153
0	1	0.566267
0	0	0.568855
1	1	0.570719
1	0	0.571461
1	0	0.571528
0	0	0.571547
0	0	0.571585
0	0	0.574068
0	1	0.574296
0	0	0.575342
0	1	0.579338
1	0	0.582106
0	0	0.582154
0	0	0.582515
1	1	0.587586
1	0	0.587662
0	0	0.588014
0	0	0.588137
0	0	0.590363
0	0	0.593046
1	0	0.593094
1	0	0.593227
1	1	0.593352
0	1	0.593379
0	0	0.593436
0	0	0.593474
1	1	0.593607
0	1	0.598548
1	1	0.598935
0	1	0.599068
1	0	0.601817
0	0	0.60274
1	1	0.603881
0	0	0.606507
0	0	0.606583
1	0	0.606678
1	0	0.606735
1	0	0.607021
1	0	0.607211
1	0	0.607296
1	0	0.609855
1	0	0.609941
0	0	0.609956
0	0	0.610046
0	0	0.610103
1	1	0.611853
0	0	0.611986
0	0	0.612633
0	0	0.612652
0	0	0.617666
1	1	0.617894
0	1	0.620947
1	0	0.621062
0	1	0.623116
0	0	0.624658
1	0	0.626142
1	0	0.626227
0	0	0.626469
0	1	0.628444
1	0	0.628577
0	1	0.628653
0	0	0.628995
0	0	0.629129
0	1	0.631364
1	0	0.631592
0	0	0.631859
0	1	0.631878
0	0	0.631954
1	1	0.634646
0	0	0.639707
0	0	0.640126
1	1	0.642237
0	0	0.642685
1	0	0.643836
1	0	0.645186
0	0	0.645244
1	0	0.645481
0	0	0.646575
1	0	0.646575
0	0	0.647631
0	0	0.647641
0	1	0.647907
1	0	0.648164
1	0	0.64824
1	0	0.650152
0	1	0.653225
1	1	0.653253
1	0	0.653881
1	1	0.655955
0	0	0.659148
1	0	0.659237
1	1	0.660578
0	1	0.664079
0	0	0.664098
1	0	0.664678
0	0	0.664726
0	1	0.673097
1	0	0.677997
0	1	0.678006
1	0	0.678054
0	0	0.67812
0	1	0.680793
0	0	0.686758
1	1	0.686777
1	0	0.686796
1	0	0.689231
1	0	0.689317
1	0	0.689326
0	1	0.693151
0	0	0.697584
1	0	0.699429
0	0	0.699696
1	1	0.699696
0	0	0.699829
0	0	0.699886
0	0	0.700247
0	0	0.700457
0	0	0.702683
1	0	0.70411
1	0	0.705774
0	0	0.705803
1	0	0.705812
1	1	0.70762
1	1	0.708676
0	1	0.709342
1	0	0.709589
1	1	0.710597
0	1	0.711187
1	0	0.714022
1	0	0.715906
0	0	0.716182
1	0	0.716771
0	0	0.716771
1	0	0.716809
1	1	0.718702
0	0	0.721747
1	0	0.722184
0	1	0.722205
1	0	0.722232
1	1	0.722327
0	0	0.722365
1	0	0.722441
1	1	0.724486
0	0	0.724534
1	0	0.724971
0	0	0.725114
0	0	0.725152
1	0	0.726903
1	0	0.727217
1	0	0.727683
1	0	0.727854
0	0	0.727863
1	0	0.730327
0	1	0.733447
1	0	0.735236
1	0	0.735674
0	0	0.738166
1	0	0.738594
0	0	0.738832
0	0	0.741381
1	0	0.741419
1	0	0.741533
0	0	0.743484
1	0	0.743874
0	0	0.744111
1	0	0.745205
0	1	0.746632
0	1	0.74707
1	0	0.757078
0	1	0.757477
0	0	0.75782
1	0	0.760635
1	0	0.760712
0	0	0.762671
1	0	0.76328
1	0	0.763318
1	1	0.763404
0	0	0.763546
0	0	0.765478
0	0	0.765582
0	1	0.766153
0	1	0.768379
0	0	0.771119
1	1	0.771471
1	0	0.77149
1	0	0.773592
1	1	0.773621
0	0	0.773954
0	1	0.774429
0	1	0.774448
0	0	0.776037
0	1	0.776912
0	0	0.776979
0	0	0.777112
1	0	0.777169
0	0	0.779966
1	1	0.782648
1	0	0.784665
1	0	0.784703
0	0	0.785093
1	0	0.785293
0	0	0.785341
0	0	0.785388
0	0	0.789498
0	1	0.79258
1	0	0.793503
0	1	0.795634
1	0	0.7957
0	0	0.79571
1	1	0.795801
0	0	0.795967
1	0	0.796071
1	0	0.796119
1	0	0.796166
0	0	0.797764
1	0	0.798012
1	0	0.798858
1	0	0.801684
1	0	0.80274
0	0	0.803501
0	0	0.80371
1	0	0.80371
1	0	0.803919
1	0	0.804072
0	0	0.804547
1	1	0.812015
0	0	0.814545
0	0	0.814831
1	0	0.814964
1	0	0.815088
1	0	0.815392
0	0	0.815535
0	0	0.820091
0	0	0.820415
0	0	0.82051
0	0	0.820805
0	0	0.821918
1	0	0.823478
1	0	0.82364
0	0	0.823659
1	1	0.823773
1	1	0.823801
1	1	0.83125
1	0	0.831507
1	0	0.834475
0	0	0.834589
0	0	0.834608
0	0	0.835616
0	0	0.836872
0	0	0.839659
1	1	0.839954
0	0	0.839992
1	0	0.840011
0	0	0.840154
0	0	0.842447
1	0	0.842675
0	1	0.842827
1	0	0.842827
0	0	0.842922
0	0	0.843836
1	1	0.845605
0	1	0.848288
1	0	0.850457
0	0	0.850628
1	0	0.850771
1	0	0.852055
1	1	0.853244
1	0	0.853653
0	0	0.856022
1	0	0.857534
0	1	0.858162
0	0	0.858799
0	0	0.858828
0	1	0.859304
1	0	0.859342
1	0	0.861416
1	0	0.86153
0	0	0.861701
0	0	0.861882
1	0	0.862081
0	1	0.862081
0	1	0.864212
0	1	0.864717
1	0	0.869073
1	0	0.87032
1	1	0.875228
1	0	0.878082
1	0	0.878311
0	0	0.878529
0	1	0.87945
0	0	0.880869
0	0	0.881183
0	0	0.881212
1	1	0.881326
1	1	0.883857
1	1	0.886701
1	1	0.888984
0	1	0.889041
1	0	0.889384
1	0	0.889403
1	0	0.889507
1	0	0.890411
1	0	0.891543
1	1	0.892142
1	0	0.892218
0	0	0.892237
0	0	0.89433
1	0	0.89472
1	1	0.894996
1	0	0.89589
1	0	0.896737
1	1	0.897251
0	0	0.897717
1	0	0.899629
0	0	0.899791
1	0	0.908257
1	0	0.908733
0	1	0.911054
0	0	0.914098
1	0	0.917808
1	0	0.918706
1	0	0.91876
1	0	0.918969
0	0	0.919064
1	1	0.919578
0	1	0.924606
1	0	0.924715
1	1	0.926998
1	0	0.927835
1	0	0.93007
1	0	0.930375
0	0	0.931507
1	0	0.932382
1	0	0.932544
0	0	0.932705
1	0	0.933124
1	0	0.933162
1	0	0.933248
0	0	0.933333
1	0	0.934247
0	0	0.934817
1	0	0.935407
0	0	0.935559
0	0	0.935949
1	0	0.936083
0	0	0.938242
0	0	0.938813
1	1	0.93887
1	1	0.941457
1	1	0.943836
1	1	0.94903
0	0	0.949068
0	1	0.949486
0	1	0.949543
1	0	0.949743
0	0	0.951722
0	0	0.952036
0	0	0.952112
1	0	0.952492
1	0	0.954262
1	1	0.954595
0	0	0.954947
1	1	0.95508
0	0	0.955175
1	0	0.955223
0	1	0.955232
0	0	0.955232
0	1	0.955232
1	1	0.957201
1	0	0.957763
1	0	0.957877
1	0	0.957915
0	0	0.957934
1	1	0.960103
1	1	0.960616
0	0	0.9629
1	0	0.965582
0	0	0.965991
1	0	0.968455
0	0	0.968798
0	1	0.97148
1	0	0.97168
0	0	0.972603
1	0	0.97383
0	0	0.974182
1	1	0.974182
1	0	0.974229
1	0	0.974344
0	0	0.976541
0	0	0.976969
0	1	0.977159
0	0	0.977188
1	0	0.978082
1	0	0.985198
1	0	0.985232
1	1	0.987386
0	0	0.98749
0	0	0.990259
0	0	0.990335
1	1	0.990354
1	0	0.990753
0	0	0.990811
1	0	0.990906
0	0	0.991809
0	0	0.992732
0	1	0.99296
1	1	0.995729
1	1	0.996366
0	1	0.998288
1	0	0.998421
0	1	0.998935
1	1	0.998973
0	1	0.998973
1	1	1.00163
0	0	1.00169
1	0	1.00715
1	1	1.00935
1	0	1.00992
0	1	1.01233
0	1	1.01541
0	1	1.01815
1	1	1.01819
1	0	1.01994
1	0	1.02352
1	1	1.0254
0	0	1.02616
0	1	1.02626
0	0	1.0274
0	0	1.02862
0	1	1.02905
0	1	1.02921
1	0	1.03135
1	0	1.03183
0	1	1.03191
0	0	1.0342
0	0	1.03465
0	0	1.03468
1	1	1.03711
1	1	1.03728
1	1	1.03953
1	1	1.04267
0	0	1.04269
0	0	1.04282
1	1	1.04503
1	0	1.04568
1	0	1.04658
0	0	1.04817
1	0	1.05369
1	0	1.05911
0	1	1.05925
1	1	1.06199
1	0	1.06301
1	0	1.06393
1	0	1.06416
0	0	1.0642
0	0	1.06471
0	0	1.06485
0	0	1.06661
0	0	1.06694
0	0	1.06698
1	0	1.06703
1	1	1.07032
1	0	1.07038
1	1	1.07237
0	0	1.07552
1	1	1.07812
1	1	1.07825
0	0	1.07825
0	0	1.07836
1	1	1.07856
1	1	1.0804
1	0	1.08042
0	0	1.08116
0	1	1.08134
0	1	1.08135
1	0	1.08322
1	1	1.08341
1	0	1.08361
1	0	1.08376
0	0	1.08392
1	1	1.08596
1	0	1.08662
1	0	1.08868
0	0	1.08886
0	0	1.08934
0	0	1.08938
1	0	1.09136
0	1	1.09159
0	0	1.09175
1	0	1.09176
1	0	1.09218
0	0	1.09226
0	0	1.09229
1	0	1.09315
0	1	1.09456
1	1	1.09709
0	1	1.1001
0	0	1.10011
1	1	1.10223
0	1	1.10257
0	0	1.10275
0	0	1.10276
0	1	1.10287
0	1	1.10306
0	1	1.10306
0	0	1.10308
1	0	1.10317
1	1	1.1032
1	0	1.10542
0	0	1.10847
0	0	1.10851
1	0	1.10959
0	0	1.11075
0	0	1.11121
0	0	1.11136
1	1	1.1167
0	0	1.11963
0	0	1.12169
0	0	1.12219
0	0	1.12228
0	0	1.12245
1	0	1.12465
0	1	1.12491
1	0	1.12495
0	1	1.12508
1	0	1.12709
1	1	1.12728
1	0	1.12783
1	1	1.12787
0	0	1.12877
0	0	1.12995
0	0	1.13025
1	0	1.13039
1	0	1.13312
0	1	1.13554
1	0	1.13831
1	1	1.13869
1	1	1.13881
1	1	1.13887
0	0	1.14138
1	1	1.14144
0	0	1.14152
0	0	1.14419
0	1	1.14521
1	0	1.14609
0	0	1.14635
0	0	1.14642
1	0	1.14643
1	1	1.14663
1	0	1.1469
0	0	1.147
0	0	1.14703
1	1	1.14703
1	0	1.15375
1	1	1.15512
1	0	1.15785
0	0	1.1589
0	0	1.16051
1	0	1.16054
1	1	1.16057
0	0	1.16274
0	1	1.1633
1	0	1.1645
1	1	1.16564
0	0	1.16621
1	0	1.16621
0	0	1.16826
0	0	1.16889
0	0	1.16897
1	1	1.17169
0	0	1.17352
1	1	1.17454
0	0	1.17625
1	0	1.17627
1	0	1.17637
0	0	1.17668
0	0	1.17705
1	0	1.1792
0	0	1.18252
1	0	1.18266
1	0	1.18356
0	0	1.18453
1	0	1.18516
1	1	1.1852
0	0	1.18744
1	0	1.18801
1	1	1.19024
0	0	1.19041
1	0	1.19773
0	1	1.19852
1	0	1.20114
0	0	1.20132
1	0	1.20166
0	0	1.20172
0	0	1.20183
0	0	1.204
1	0	1.20433
1	0	1.20447
0	1	1.20607
0	0	1.20647
0	0	1.20656
0	0	1.20661
0	0	1.20679
1	0	1.20713
1	0	1.20713
0	0	1.20721
1	1	1.20731
1	0	1.20764
0	1	1.20862
0	1	1.2093
0	1	1.20996
0	1	1.21273
1	1	1.21502
1	0	1.21518
1	0	1.21533
0	0	1.21809
1	1	1.21935
0	1	1.22614
1	1	1.22637
0	0	1.22648
1	0	1.2274
1	1	1.22863
1	1	1.22906
0	1	1.22917
1	1	1.22963
1	0	1.23168
0	0	1.23373
1	0	1.23647
1	0	1.23721
0	0	1.23727
1	0	1.23933
1	0	1.23938
1	0	1.24006
0	1	1.24013
1	1	1.24014
1	0	1.24018
1	1	1.24018
0	0	1.24248
0	0	1.2426
1	0	1.24287
0	0	1.24287
1	1	1.24509
0	0	1.24541
0	0	1.24556
0	0	1.24557
0	1	1.24839
0	0	1.25063
0	1	1.2532
1	1	1.25371
0	1	1.25376
1	0	1.25385
0	0	1.25388
1	1	1.25656
0	0	1.25753
0	0	1.25879
1	1	1.25925
0	0	1.25928
1	0	1.26143
0	0	1.26157
0	0	1.26159
0	0	1.26385
1	1	1.26473
1	0	1.26575
0	0	1.27213
1	0	1.27241
1	1	1.27246
1	0	1.27254
1	0	1.27295
1	1	1.27491
0	0	1.27512
1	1	1.2754
1	0	1.27671
0	0	1.2778
1	0	1.27798
0	0	1.27854
1	0	1.28064
0	0	1.28115
0	0	1.28313
0	0	1.2833
0	0	1.28379
0	1	1.28669
0	1	1.2895
1	0	1.29707
0	0	1.29729
1	0	1.29749
1	0	1.29749
1	1	1.29762
1	1	1.29766
0	0	1.29772
0	0	1.29994
0	0	1.30302
0	0	1.30316
1	1	1.3058
0	1	1.30588
1	0	1.31084
1	0	1.31094
1	0	1.31406
0	0	1.31416
1	1	1.31417
1	0	1.31689
0	1	1.31689
0	0	1.31876
1	0	1.31915
0	1	1.31918
0	0	1.31948
1	1	1.31966
1	0	1.32151
0	1	1.32237
1	1	1.32509
1	0	1.32997
0	0	1.33053
0	0	1.33059
0	0	1.33271
0	1	1.33312
1	1	1.33313
0	0	1.33425
1	0	1.33591
1	1	1.33849
0	0	1.33856
0	0	1.33874
0	0	1.33878
0	1	1.341
1	0	1.3411
1	0	1.34143
0	1	1.34929
1	0	1.35129
1	0	1.35178
0	0	1.3524
1	0	1.35242
0	0	1.35255
0	0	1.35257
0	0	1.35342
0	1	1.35468
1	0	1.35479
1	0	1.35489
1	0	1.35935
0	0	1.36027
0	0	1.36058
0	1	1.36058
1	1	1.36595
0	1	1.36887
0	0	1.37148
0	0	1.37157
0	0	1.37367
0	0	1.37373
1	0	1.37379
0	0	1.37381
0	0	1.37395
0	0	1.37445
0	0	1.37446
0	0	1.37831
1	1	1.3826
0	1	1.38265
0	1	1.38499
1	0	1.38743
0	0	1.38799
1	0	1.38904
0	0	1.39309
1	0	1.3986
0	0	1.39893
0	0	1.39897
1	0	1.4
1	0	1.40376
1	1	1.40436
1	1	1.40647
0	1	1.40662
0	0	1.4071
0	0	1.40719
1	0	1.40943
0	1	1.41002
1	0	1.41096
1	1	1.41185
1	1	1.41204
0	0	1.41204
0	0	1.41235
1	0	1.41535
1	0	1.41539
0	0	1.41835
1	1	1.42089
1	0	1.42523
0	0	1.42643
1	0	1.42648
1	0	1.42654
1	0	1.4274
1	0	1.42852
1	0	1.42862
0	0	1.42899
0	0	1.43014
1	0	1.4313
1	0	1.43179
1	0	1.43179
0	0	1.43179
1	0	1.43201
1	0	1.43288
1	0	1.43462
1	0	1.43465
0	1	1.43973
1	1	1.4446
1	0	1.44494
1	0	1.44497
1	0	1.44548
1	1	1.44846
0	0	1.45034
0	0	1.45048
1	1	1.45095
0	1	1.45101
1	0	1.45103
0	0	1.45106
1	0	1.4533
0	0	1.45342
1	0	1.45375
1	1	1.45379
0	0	1.4538
0	1	1.45382
0	0	1.45388
0	0	1.45605
1	0	1.45611
0	1	1.45658
0	0	1.46428
1	1	1.46475
1	1	1.46495
0	0	1.46712
0	1	1.46747
0	0	1.46761
0	1	1.4691
1	1	1.46964
0	0	1.47034
1	0	1.47123
0	0	1.47249
1	0	1.47306
0	0	1.47517
1	0	1.4756
0	0	1.47568
0	0	1.47578
0	0	1.47708
0	0	1.48335
1	1	1.48397
0	0	1.48399
0	0	1.48596
1	0	1.48651
0	1	1.48664
0	0	1.48675
0	1	1.48684
1	0	1.48767
0	1	1.48875
0	0	1.4917
0	0	1.49315
0	0	1.49395
1	0	1.49452
1	1	1.49966
1	1	1.49985
0	1	1.50302
1	1	1.50303
1	0	1.50306
1	0	1.50517
1	0	1.50571
1	0	1.50575
0	0	1.50596
0	0	1.50601
0	0	1.50775
0	1	1.50811
0	1	1.50866
0	0	1.50871
0	1	1.51084
1	1	1.5111
0	0	1.51123
1	0	1.51399
0	0	1.51414
1	0	1.51416
0	1	1.51416
1	0	1.51416
0	0	1.51418
0	1	1.51969
0	0	1.52176
0	0	1.52209
1	1	1.52237
1	0	1.52393
0	0	1.5246
0	0	1.52464
0	0	1.52471
1	0	1.52495
1	0	1.52499
0	1	1.52503
0	0	1.52791
0	0	1.53014
1	0	1.53273
0	0	1.53291
0	0	1.53317
0	1	1.53559
0	0	1.53817
0	1	1.5382
1	0	1.54361
0	0	1.54627
0	0	1.54708
0	1	1.54834
0	0	1.54911
0	0	1.55178
0	0	1.55234
0	1	1.55503
1	1	1.55696
1	0	1.55711
0	0	1.55987
1	0	1.56005
0	0	1.56047
1	0	1.56341
0	0	1.56438
0	0	1.56605
1	0	1.56606
1	0	1.57085
1	0	1.57104
1	0	1.57152
0	0	1.57169
1	0	1.57296
0	1	1.57662
1	1	1.57698
1	1	1.57922
0	0	1.57932
0	0	1.57945
1	0	1.57947
0	0	1.58195
1	0	1.58245
1	0	1.58356
0	0	1.5842
0	0	1.58499
1	1	1.58516
1	0	1.58545
0	0	1.58813
1	0	1.58981
1	1	1.59037
1	1	1.59072
1	0	1.59831
0	0	1.59861
0	0	1.59909
0	0	1.60108
1	0	1.60145
1	1	1.60169
1	0	1.60183
1	0	1.60456
1	0	1.6046
1	0	1.60702
0	1	1.60731
0	0	1.60915
1	0	1.60949
1	0	1.61807
1	0	1.61815
1	0	1.62089
1	0	1.62097
0	0	1.62192
1	0	1.62323
1	0	1.62374
0	0	1.62549
1	1	1.62589
0	0	1.6259
0	0	1.62629
1	0	1.62631
0	0	1.6274
0	0	1.6281
0	0	1.6286
1	0	1.62903
1	1	1.62926
1	0	1.63359
0	0	1.63673
1	0	1.63733
0	1	1.6374
1	0	1.63941
1	0	1.63961
0	0	1.64007
1	1	1.64014
1	0	1.64018
1	0	1.6411
0	1	1.64219
0	0	1.64228
1	0	1.64298
1	1	1.64486
1	1	1.64515
0	0	1.64516
1	1	1.64523
1	0	1.64548
1	0	1.64658
1	0	1.64822
0	1	1.64834
1	0	1.64836
1	0	1.64842
0	0	1.65373
0	1	1.65382
0	1	1.65671
1	0	1.65753
1	1	1.65895
0	0	1.65913
0	0	1.65923
0	0	1.65935
1	0	1.66027
1	0	1.66469
1	0	1.66476
1	1	1.6675
1	1	1.67021
0	0	1.67281
0	1	1.67523
1	0	1.67551
0	1	1.6756
0	0	1.67589
1	0	1.67779
1	1	1.68071
0	0	1.68113
1	1	1.68123
1	0	1.68126
0	0	1.68128
0	0	1.68129
1	0	1.6834
1	0	1.684
0	0	1.68402
0	0	1.68402
1	0	1.68493
1	0	1.68676
1	1	1.68856
1	0	1.6918
1	0	1.69486
1	0	1.697
0	0	1.69709
1	0	1.69743
1	1	1.69962
1	1	1.69975
1	1	1.69998
0	0	1.70031
1	1	1.7004
0	0	1.70046
1	0	1.70137
0	1	1.70205
1	0	1.70233
1	1	1.70308
0	0	1.70308
0	0	1.70647
1	1	1.70811
0	1	1.70858
0	0	1.71094
1	1	1.71124
0	0	1.71611
1	0	1.71644
1	0	1.71667
0	0	1.71676
0	1	1.71686
1	0	1.71781
1	0	1.71855
1	0	1.71874
0	1	1.71905
0	0	1.72055
1	0	1.72212
0	0	1.72217
1	0	1.72221
0	0	1.72463
1	1	1.7247
1	0	1.72491
0	0	1.72509
1	1	1.72929
1	1	1.73023
1	1	1.73049
0	0	1.73319
1	1	1.73333
1	0	1.73555
0	0	1.73827
1	0	1.7388
1	0	1.74067
1	1	1.74069
0	1	1.74112
0	0	1.74139
1	0	1.7414
1	0	1.74335
0	0	1.74346
1	0	1.74351
1	0	1.75447
0	0	1.75476
1	0	1.75631
1	0	1.75708
1	0	1.75739
0	0	1.75981
0	0	1.76037
0	0	1.7606
1	1	1.76062
1	0	1.76072
1	1	1.76073
0	0	1.76257
[truncated: 5,914 more rows]
